# Supplementary material for: Three Novel Marine Species of Paracoccus, P. aerodenitrificans sp. nov., P. sediminicola sp. nov. and P. albus sp. nov., and the Characterization of Their Capability to Perform Heterotrophic Nitrification and Aerobic Denitrification
Source: Microorganisms. 2023 Jun 9;11(6):1532. doi: 10.3390/microorganisms11061532 (PMC10302349; doi:10.3390/microorganisms11061532)
Supplement: Supplementary file 1 [file microorganisms-11-01532-s001.zip]

Archive with 1 entries (1 files):
- microorganisms-2429529-supplementary.pdf
